# Supplementary material for: Feminization of the precarious at the UNAM: Examining obstacles to gender equality
Source: PLoS One. 2025 Oct 29;20(10):e0334122. doi: 10.1371/journal.pone.0334122 (PMC12571264; doi:10.1371/journal.pone.0334122)
Supplement: S2 File — (XLSX) [file pone.0334122.s002.xlsx]

## Sheet: 6 STEM 5 pSTEM Institutes
TOTAL COUNTS DATA						TOTAL COUNTS DATA											TOTAL COUNTS DATA
GENDER BY NAME						ACADEMIC POSITION											PRIDE INCENTIVE PROGRAM
								A		B		C		Asoc C					A		B		C		D		w/o PRIDE
		F	M	TOTAL				F	M	F	M	F	M	F	M				F	M	F	M	F	M	F	M	F	M
STEM	Institute of Biomedical Research	47	40	87		STEM	Institute of Biomedical Research	8	5	16	11	14	21	9	3		STEM	Institute of Biomedical Research	1	1	9	6	20	17	17	15	0	1
STEM	Center for Genomic Sciences	7	20	27		STEM	Center for Genomic Sciences	2	5	2	7	2	4	1	4		STEM	Center for Genomic Sciences	0	0	1	3	3	11	3	6	0	0
STEM	Institute of Chemistry	19	49	68		STEM	Institute of Chemistry	9	11	5	12	1	23	4	3		STEM	Institute of Chemistry	0	1	8	8	6	15	5	25	0	0
STEM	Institute of Biotechnology	41	53	94		STEM	Institute of Biotechnology	12	10	14	17	13	22	2	4		STEM	Institute of Biotechnology	0	0	7	4	21	24	12	22	1	3
STEM	Institute of Cellular Physiology	21	31	52		STEM	Institute of Cellular Physiology	4	6	6	4	8	20	3	1		STEM	Institute of Cellular Physiology	0	0	3	4	8	14	10	13	0	0
STEM	Institute of Geology	20	36	56		STEM	Institute of Geology	5	10	9	13	4	8	2	5		STEM	Institute of Geology	0	2	5	5	9	17	6	11	0	1
pSTEM	Institute of Astronomy	17	55	72		pSTEM	Institute of Astronomy	6	14	5	23	4	16	2	2		pSTEM	Institute of Astronomy	0	0	3	6	7	32	7	13	0	4
pSTEM	Institute of Engineering	23	80	103		pSTEM	Institute of Engineering	9	34	6	14	3	17	5	15		pSTEM	Institute of Engineering	0	0	9	13	8	45	6	19	0	3
pSTEM	Institute for Research in Applied Mathematics and Systems	16	59	75		pSTEM	Institute for Research in Applied Mathematics and Systems	5	14	5	18	1	10	5	17		pSTEM	Institute for Research in Applied Mathematics and Systems	0	0	8	18	7	29	1	11	0	1
pSTEM	Institute of Nuclear Sciences	10	58	68		pSTEM	Institute of Nuclear Sciences	2	10	5	19	3	25		4		pSTEM	Institute of Nuclear Sciences	0	0	1	7	5	20	4	31	0	0
pSTEM	Institute of Physics	19	84	103		pSTEM	Institute of Physics	5	22	5	16	8	35	1	11		pSTEM	Institute of Physics	0	1	2	17	6	32	11	32	0	2
PROPORTIONAL DISTRIBUTION						PROPORTIONAL DISTRIBUTION											PROPORTIONAL DISTRIBUTION
GENDER BY NAME						ACADEMIC POSITION											PRIDE INCENTIVE PROGRAM
		F	M					F	M	F	M	F	M	F	M				F	M	F	M	F	M	F	M	F	M
STEM	Institute of Biomedical Research	0.577381	0.422619			STEM	Institute of Biomedical Research	0.170213	0.125	0.340426	0.275	0.297872	0.525	0.191489	0.075		STEM	Institute of Biomedical Research	0.0212766	0.025	0.191489	0.15	0.425532	0.425	0.361702	0.375	0	0.025
STEM	Center for Genomic Sciences	0.4375	0.5625			STEM	Center for Genomic Sciences	0.285714	0.25	0.285714	0.35	0.285714	0.2	0.142857	0.2		STEM	Center for Genomic Sciences	0	0	0.142857	0.15	0.428571	0.55	0.428571	0.3	0	0
STEM	Institute of Chemistry	0.4375	0.5625			STEM	Institute of Chemistry	0.473684	0.22449	0.263158	0.244898	0.0526316	0.469388	0.210526	0.0612245		STEM	Institute of Chemistry	0	0.0204082	0.421053	0.163265	0.315789	0.306122	0.263158	0.510204	0	0
STEM	Institute of Biotechnology	0.471204	0.528796			STEM	Institute of Biotechnology	0.292683	0.188679	0.341463	0.320755	0.317073	0.415094	0.0487805	0.0754717		STEM	Institute of Biotechnology	0	0	0.170732	0.0754717	0.512195	0.45283	0.292683	0.415094	0.0243902	0.0566038
STEM	Institute of Cellular Physiology	0.556338	0.443662			STEM	Institute of Cellular Physiology	0.190476	0.193548	0.285714	0.129032	0.380952	0.645161	0.142857	0.0322581		STEM	Institute of Cellular Physiology	0	0	0.142857	0.129032	0.380952	0.451613	0.47619	0.419355	0	0
STEM	Institute of Geology	0.442308	0.557692			STEM	Institute of Geology	0.25	0.277778	0.45	0.361111	0.2	0.222222	0.1	0.138889		STEM	Institute of Geology	0	0.0555556	0.25	0.138889	0.45	0.472222	0.3	0.305556	0	0.0277778
pSTEM	Institute of Astronomy	0.228571	0.771429			pSTEM	Institute of Astronomy	0.352941	0.254545	0.294118	0.418182	0.235294	0.290909	0.117647	0.0363636		pSTEM	Institute of Astronomy	0	0	0.176471	0.109091	0.411765	0.581818	0.411765	0.236364	0	0.0727273
pSTEM	Institute of Engineering	0.263682	0.736318			pSTEM	Institute of Engineering	0.391304	0.425	0.26087	0.175	0.130435	0.2125	0.217391	0.1875		pSTEM	Insititute of Engineering	0	0	0.391304	0.1625	0.347826	0.5625	0.26087	0.2375	0	0.0375
pSTEM	Institute for Research in Applied Mathematics and Systems	0.271186	0.728814			pSTEM	Institute for Research in Applied Mathematics and Systems	0.3125	0.237288	0.3125	0.305085	0.0625	0.169492	0.3125	0.288136		pSTEM	Institute for Research in Applied Mathematics and Systems	0	0	0.5	0.305085	0.4375	0.491525	0.0625	0.186441	0	0.0169492
pSTEM	Institute of Nuclear Sciences	0.202128	0.797872			pSTEM	Institute of Nuclear Sciences	0.2	0.172414	0.5	0.327586	0.3	0.431034	0	0.0689655		pSTEM	Institute of Nuclear Sciences	0	0	0.1	0.12069	0.5	0.344828	0.4	0.534483	0	0
pSTEM	Institute of Physics	0.194805	0.805195			pSTEM	Institute of Physics	0.263158	0.261905	0.263158	0.190476	0.421053	0.416667	0.0526316	0.130952		pSTEM	Institute of Physics	0	0.0119048	0.105263	0.202381	0.315789	0.380952	0.578947	0.380952	0	0.0238095

## Sheet: 3 Institutes
TOTAL COUNT DATA								PROPORTIONAL DISTRIBUTION
INSTITUTE OF BIOLOGY (IB)								INSTITUTE OF BIOLOGY			INSTITUTE OF BIOLOGY
ACADEMIC POSITION								GENDER BY NAME			ACADEMIC POSITION
	ASO C	TIT A	TIT B	TIT C	Emeritus	TOTAL						ASO C	TIT A	TIT B	TIT C	Emeritus
F	4	7	7	6	0	24		F	0.32		F	0.166667	0.291667	0.291667	0.25	0
M	11	10	8	22	0	51		M	0.68		M	0.215686	0.196078	0.156863	0.431373	0
PRIDE											PRIDE
	A	B	C	D	w/o PRIDE							A	B	C	D	w/o PRIDE
F	0	4	11	9	0						F	0	0.166667	0.458333	0.375	0
M	1	13	13	24	0						M	0.0196078	0.254902	0.254902	0.470588	0
SNII											SNII
	I	II	III	Emeritus	w/o SNI							I	II	III	Emeritus	w/o SNI
F	9	4	5	0	6						F	0.375	0.166667	0.208333	0	0.25
M	19	7	12	3	10						M	0.372549	0.137255	0.235294	0.0588235	0.196078
INSTITUTE OF ECOLOGY (IE)								INSTITUTE OF ECOLOGY			INSTITUTE OF ECOLOGY
ACADEMIC POSITION								GENDER BY NAME			ACADEMIC POSITION
	ASO C	TIT A	TIT B	TIT C	Emeritus	TOTAL						ASO C	TIT A	TIT B	TIT C	Emeritus
F	3	5	7	8	0	23		F	0.5111		F	0.130435	0.217391	0.304348	0.347826	0
M	2	0	6	12	2	22		M	0.4888		M	0.0909091	0	0.272727	0.545455	0.0909091
PRIDE											PRIDE
	A	B	C	D	w/o PRIDE							A	B	C	D	w/o PRIDE
F	0	5	8	10	0						F	0	0.217391	0.347826	0.434783	0
M	0	2	7	13	0						M	0	0.0909091	0.318182	0.590909	0
SNII											SNII
	I	II	III	Emeritus	w/o SNI							I	II	III	Emeritus	w/o SNI
F	5	10	8	0	0						F	0.217391	0.434783	0.347826	0	0
M	2	7	10	3	0						M	0.0909091	0.318182	0.454545	0.136364	0
INSTITUTE OF MATHEMATICS (IM)								INSTITUTE OF MATHEMATICS			INSTITUTE OF MATHEMATICS
ACADEMIC POSITION								GENDER BY NAME			ACADEMIC POSITION
	ASO C	TIT A	TIT B	TIT C	Emeritus	TOTAL						ASO C	TIT A	TIT B	TIT C	EMER
F	4	3	10	5	0	22		F	0.2315		F	0.181818	0.136364	0.454545	0.227273	0
M	7	21	25	18	2	73		M	0.7684		M	0.0958904	0.287671	0.342466	0.246575	0.0273973
PRIDE											PRIDE
	A	B	C	D	w/o PRIDE							A	B	C	D	w/o PRIDE
F	0	2	9	8	3						F	0	0.0909091	0.409091	0.363636	0.136364
M	0	3	36	23	11						M	0	0.0410959	0.493151	0.315068	0.150685
SNII											SNII
	C	I	II	III	Emeritus	w/o SNI						C	I	II	III	Emeritus	w/o SNI
F	2	3	8	4	3	2					F	0.0909091	0.136364	0.363636	0.181818	0.136364	0.0909091
M	1	21	14	19	5	13					M	0.0136986	0.287671	0.191781	0.260274	0.0684932	0.178082
AVERAGE YEARS TO PROMOTION (ACADEMIC POSITION)						AVERAGE YEARS TO PROMOTION (PRIDE)					AVERAGE YEARS TO PROMOTION (SNII)
	IB	IE	IM				IB	IE	IM			IB	IE	IM
F	7.375	5.50626	7.54167			F	ND	6.25714	9.21471		F	6.08652	6.21818	6.62
M	6.33854	4.52814	6.90813			M	ND	7.08202	6.67258		M	6.61217	8.013	6.23046
ST DV						ST DV					ST DV
F	3.20219	1.56	3.5469			F	ND	4.13553	5.37027		F	6.83584	5.30109	2.31067
M	2.49533	1.06	2.87552			M	ND	2.86356	3.56698		M	5.62323	5.05346	3.60871
